# Supplementary material for: BioPreDyn-bench: a suite of benchmark problems for dynamic modelling in systems biology
Source: BMC Syst Biol. 2015 Feb 20;9:8. doi: 10.1186/s12918-015-0144-4 (PMC4342829; doi:10.1186/s12918-015-0144-4)
Supplement: Additional file 3 — The second part of a compressed folder with the benchmark implementations. [file 12918_2015_144_MOESM3_ESM.zip]

Archive with 1 entries (1 files):
- 12918_2015_144_MEOESM3_ESM.rar
